# Supplementary material for: Molecular dynamics of the matrisome across sea anemone life history
Source: eLife. 2025 Oct 23;14:RP105319. doi: 10.7554/eLife.105319 (PMC12549020; doi:10.7554/eLife.105319)
Supplement: Figure 1—figure supplement 1—source data 1. [file elife-105319-fig1-figsupp1-data1.zip]

Archive with 2 entries (2 files):
- Fig. S1-Source data 1.tif
- __MACOSX/._Fig. S1-Source data 1.tif
